# Supplementary material for: Genetic Parameter Estimation and Genome-Wide Association Study-Based Loci Identification of Milk-Related Traits in Chinese Holstein
Source: Front Genet. 2022 Jan 28;12:799664. doi: 10.3389/fgene.2021.799664 (PMC8836289; doi:10.3389/fgene.2021.799664)
Supplement: Supplementary file 1 [file DataSheet1.ZIP]

Archive with 2 entries (2 files):
- Supplementary_Material.docx
- Supplementary Table 2 Gene Ontology (GO) results.xlsx
