# Supplementary material for: Genetic Parameter Estimation and Genome-Wide Association Study-Based Loci Identification of Milk-Related Traits in Chinese Holstein
Source: Front Genet. 2022 Jan 28;12:799664. doi: 10.3389/fgene.2021.799664 (PMC8836289; doi:10.3389/fgene.2021.799664)
Supplement: Supplementary file 1 [file DataSheet1.ZIP › Supplementary Table 2 Gene Ontology (GO) results.xlsx]

## Sheet: Sheet1
ID	Description	BgRatio	p value	geneID	Count
GO:0046460	neutral lipid biosynthetic process	19/4476	0.00309952	DGAT1/PLA2G4A	2
GO:0046463	acylglycerol biosynthetic process	19/4476	0.00309952	DGAT1/PLA2G4A	2
GO:0031324	negative regulation of cellular metabolic process	428/4476	0.00893265	PRMT6/VPS28/HSF1/MAF1/TMEM98/MYO1D	6
GO:0006639	acylglycerol metabolic process	36/4476	0.0109118	DGAT1/PLA2G4A	2
GO:0006638	neutral lipid metabolic process	37/4476	0.0115046	DGAT1/PLA2G4A	2
GO:0010605	negative regulation of macromolecule metabolic process	475/4476	0.0146501	PRMT6/VPS28/HSF1/MAF1/EXOSC4/TMEM98	6
GO:0016485	protein processing	49/4476	0.0196746	F7/TMEM98	2
GO:0045017	glycerolipid biosynthetic process	51/4476	0.0212176	DGAT1/PLA2G4A	2
GO:0051172	negative regulation of nitrogen compound metabolic process	401/4476	0.0282177	PRMT6/VPS28/HSF1/MAF1/TMEM98	5
GO:0051604	protein maturation	60/4476	0.0287582	F7/TMEM98	2
GO:0045892	negative regulation of transcription, DNA-templated	166/4476	0.0359165	PRMT6/HSF1/MAF1	3
GO:1902679	negative regulation of RNA biosynthetic process	167/4476	0.0364698	PRMT6/HSF1/MAF1	3
GO:1903507	negative regulation of nucleic acid-templated transcription	167/4476	0.0364698	PRMT6/HSF1/MAF1	3
GO:0006303	double-strand break repair via nonhomologous end joining	10/4476	0.0438381	HSF1	1
GO:0010543	regulation of platelet activation	10/4476	0.0438381	PLA2G4A	1
GO:0014013	regulation of gliogenesis	10/4476	0.0438381	TMEM98	1
GO:0016575	histone deacetylation	10/4476	0.0438381	PRMT6	1
GO:0046471	phosphatidylglycerol metabolic process	10/4476	0.0438381	PLA2G4A	1
GO:0050685	positive regulation of mRNA processing	10/4476	0.0438381	HSF1	1
GO:0000726	non-recombinational repair	11/4476	0.0481201	HSF1	1
GO:0002090	regulation of receptor internalization	11/4476	0.0481201	ARF1	1
GO:0031440	regulation of mRNA 3'-end processing	11/4476	0.0481201	HSF1	1
GO:0033209	tumor necrosis factor-mediated signaling pathway	11/4476	0.0481201	SHARPIN	1
GO:0043618	regulation of transcription from RNA polymerase II promoter in response to stress	11/4476	0.0481201	HSF1	1
GO:2001021	negative regulation of response to DNA damage stimulus	11/4476	0.0481201	HSF1	1
GO:0051253	negative regulation of RNA metabolic process	190/4476	0.0504254	PRMT6/HSF1/MAF1	3
GO:0006023	aminoglycan biosynthetic process	12/4476	0.0523838	NDST2	1
GO:0006024	glycosaminoglycan biosynthetic process	12/4476	0.0523838	NDST2	1
GO:0006378	mRNA polyadenylation	12/4476	0.0523838	HSF1	1
GO:0006383	transcription by RNA polymerase III	12/4476	0.0523838	MAF1	1
GO:0043620	regulation of DNA-templated transcription in response to stress	12/4476	0.0523838	HSF1	1
GO:0070613	regulation of protein processing	12/4476	0.0523838	TMEM98	1
GO:0098927	vesicle-mediated transport between endosomal compartments	12/4476	0.0523838	MYO1D	1
GO:1903317	regulation of protein maturation	12/4476	0.0523838	TMEM98	1
GO:2000113	negative regulation of cellular macromolecule biosynthetic process	195/4476	0.0537666	PRMT6/HSF1/MAF1	3
GO:0043254	regulation of protein-containing complex assembly	85/4476	0.0542837	HSF1/ARF1	2
GO:0010558	negative regulation of macromolecule biosynthetic process	199/4476	0.0565169	PRMT6/HSF1/MAF1	3
GO:0006066	alcohol metabolic process	87/4476	0.0565838	DGAT1/PLA2G4A	2
GO:0009395	phospholipid catabolic process	13/4476	0.0566294	PLA2G4A	1
GO:0043631	RNA polyadenylation	13/4476	0.0566294	HSF1	1
GO:0071479	cellular response to ionizing radiation	13/4476	0.0566294	HSF1	1
GO:0097061	dendritic spine organization	13/4476	0.0566294	ARF1	1
GO:0045934	negative regulation of nucleobase-containing compound metabolic process	201/4476	0.0579177	PRMT6/HSF1/MAF1	3
GO:0016042	lipid catabolic process	89/4476	0.0589184	PLA2G4A/PLCB4	2
GO:0001516	prostaglandin biosynthetic process	14/4476	0.0608569	PLA2G4A	1
GO:0019432	triglyceride biosynthetic process	14/4476	0.0608569	DGAT1	1
GO:0030216	keratinocyte differentiation	14/4476	0.0608569	SHARPIN	1
GO:0034620	cellular response to unfolded protein	14/4476	0.0608569	HSF1	1
GO:0045010	actin nucleation	14/4476	0.0608569	ARF1	1
GO:0046457	prostanoid biosynthetic process	14/4476	0.0608569	PLA2G4A	1
GO:0051053	negative regulation of DNA metabolic process	14/4476	0.0608569	HSF1	1
GO:0120254	olefinic compound metabolic process	14/4476	0.0608569	PLA2G4A	1
GO:0001676	long-chain fatty acid metabolic process	15/4476	0.0650665	PLA2G4A	1
GO:0006476	protein deacetylation	15/4476	0.0650665	PRMT6	1
GO:0031644	regulation of nervous system process	15/4476	0.0650665	TMEM98	1
GO:0048709	oligodendrocyte differentiation	15/4476	0.0650665	TMEM98	1
GO:0097194	execution phase of apoptosis	15/4476	0.0650665	SHARPIN	1
GO:0106027	neuron projection organization	15/4476	0.0650665	ARF1	1
GO:0031327	negative regulation of cellular biosynthetic process	212/4476	0.0659226	PRMT6/HSF1/MAF1	3
GO:0031124	mRNA 3'-end processing	16/4476	0.069258	HSF1	1
GO:0034121	regulation of toll-like receptor signaling pathway	16/4476	0.069258	LRRC24	1
GO:0034605	cellular response to heat	16/4476	0.069258	HSF1	1
GO:0035036	sperm-egg recognition	16/4476	0.069258	SPACA3	1
GO:0042093	T-helper cell differentiation	16/4476	0.069258	TMEM98	1
GO:0046456	icosanoid biosynthetic process	16/4476	0.069258	PLA2G4A	1
GO:0032269	negative regulation of cellular protein metabolic process	220/4476	0.072058	PRMT6/VPS28/TMEM98	3
GO:0009890	negative regulation of biosynthetic process	221/4476	0.0728432	PRMT6/HSF1/MAF1	3
GO:0002287	alpha-beta T cell activation involved in immune response	17/4476	0.0734318	TMEM98	1
GO:0002293	alpha-beta T cell differentiation involved in immune response	17/4476	0.0734318	TMEM98	1
GO:0002294	CD4-positive, alpha-beta T cell differentiation involved in immune response	17/4476	0.0734318	TMEM98	1
GO:0042572	retinol metabolic process	17/4476	0.0734318	DGAT1	1
GO:0046503	glycerolipid catabolic process	17/4476	0.0734318	PLA2G4A	1
GO:0009988	cell-cell recognition	18/4476	0.0775877	SPACA3	1
GO:0010923	negative regulation of phosphatase activity	18/4476	0.0775877	MYO1D	1
GO:0035601	protein deacylation	18/4476	0.0775877	PRMT6	1
GO:0035967	cellular response to topologically incorrect protein	18/4476	0.0775877	HSF1	1
GO:0048259	regulation of receptor-mediated endocytosis	18/4476	0.0775877	ARF1	1
GO:1903510	mucopolysaccharide metabolic process	18/4476	0.0775877	NDST2	1
GO:0046486	glycerolipid metabolic process	105/4476	0.0787534	DGAT1/PLA2G4A	2
GO:0002292	T cell differentiation involved in immune response	19/4476	0.081726	TMEM98	1
GO:0032088	negative regulation of NF-kappaB transcription factor activity	19/4476	0.081726	LRRC24	1
GO:0035305	negative regulation of dephosphorylation	19/4476	0.081726	MYO1D	1
GO:0045931	positive regulation of mitotic cell cycle	19/4476	0.081726	HSF1	1
GO:0048167	regulation of synaptic plasticity	19/4476	0.081726	ARF1	1
GO:0050768	negative regulation of neurogenesis	19/4476	0.081726	TMEM98	1
GO:0034622	cellular protein-containing complex assembly	232/4476	0.0817411	HSF1/PSMD9/ARF1	3
GO:0051248	negative regulation of protein metabolic process	235/4476	0.0842496	PRMT6/VPS28/TMEM98	3
GO:0030838	positive regulation of actin filament polymerization	20/4476	0.0858466	ARF1	1
GO:0046470	phosphatidylcholine metabolic process	20/4476	0.0858466	PLA2G4A	1
GO:1903313	positive regulation of mRNA metabolic process	20/4476	0.0858466	HSF1	1
GO:0006636	unsaturated fatty acid biosynthetic process	21/4476	0.0899496	PLA2G4A	1
GO:0007272	ensheathment of neurons	21/4476	0.0899496	TMEM98	1
GO:0008366	axon ensheathment	21/4476	0.0899496	TMEM98	1
GO:0030168	platelet activation	21/4476	0.0899496	PLA2G4A	1
GO:0031056	regulation of histone modification	21/4476	0.0899496	PRMT6	1
GO:0042552	myelination	21/4476	0.0899496	TMEM98	1
GO:0051961	negative regulation of nervous system development	21/4476	0.0899496	TMEM98	1
GO:0062207	regulation of pattern recognition receptor signaling pathway	21/4476	0.0899496	LRRC24	1
GO:2000779	regulation of double-strand break repair	21/4476	0.0899496	HSF1	1
GO:0031400	negative regulation of protein modification process	115/4476	0.0920924	PRMT6/VPS28	2
GO:0008037	cell recognition	22/4476	0.0940351	SPACA3	1
GO:0043367	CD4-positive, alpha-beta T cell differentiation	22/4476	0.0940351	TMEM98	1
GO:0098732	macromolecule deacylation	22/4476	0.0940351	PRMT6	1
GO:0051129	negative regulation of cellular component organization	119/4476	0.0976083	PRMT6/HSF1	2
GO:0001523	retinoid metabolic process	23/4476	0.0981032	DGAT1	1
GO:0009913	epidermal cell differentiation	23/4476	0.0981032	SHARPIN	1
GO:0016101	diterpenoid metabolic process	23/4476	0.0981032	DGAT1	1
GO:0030203	glycosaminoglycan metabolic process	23/4476	0.0981032	NDST2	1
GO:0031123	RNA 3'-end processing	23/4476	0.0981032	HSF1	1
GO:0031397	negative regulation of protein ubiquitination	23/4476	0.0981032	VPS28	1
GO:1902275	regulation of chromatin organization	23/4476	0.0981032	PRMT6	1
GO:0001959	regulation of cytokine-mediated signaling pathway	24/4476	0.102154	SHARPIN	1
GO:0002286	T cell activation involved in immune response	24/4476	0.102154	TMEM98	1
GO:0006022	aminoglycan metabolic process	24/4476	0.102154	NDST2	1
GO:0006692	prostanoid metabolic process	24/4476	0.102154	PLA2G4A	1
GO:0006693	prostaglandin metabolic process	24/4476	0.102154	PLA2G4A	1
GO:0019751	polyol metabolic process	24/4476	0.102154	PLA2G4A	1
GO:0030100	regulation of endocytosis	24/4476	0.102154	ARF1	1
GO:0035710	CD4-positive, alpha-beta T cell activation	24/4476	0.102154	TMEM98	1
GO:0051897	positive regulation of protein kinase B signaling	24/4476	0.102154	F7	1
GO:0006986	response to unfolded protein	25/4476	0.106187	HSF1	1
GO:0043123	positive regulation of I-kappaB kinase/NF-kappaB signaling	25/4476	0.106187	SHARPIN	1
GO:0046632	alpha-beta T cell differentiation	25/4476	0.106187	TMEM98	1
GO:0099173	postsynapse organization	25/4476	0.106187	ARF1	1
GO:1903828	negative regulation of cellular protein localization	25/4476	0.106187	TMEM98	1
GO:0000956	nuclear-transcribed mRNA catabolic process	26/4476	0.110204	EXOSC4	1
GO:0006721	terpenoid metabolic process	26/4476	0.110204	DGAT1	1
GO:0009408	response to heat	26/4476	0.110204	HSF1	1
GO:0031623	receptor internalization	26/4476	0.110204	ARF1	1
GO:0034308	primary alcohol metabolic process	26/4476	0.110204	DGAT1	1
GO:1900180	regulation of protein localization to nucleus	26/4476	0.110204	TMEM98	1
GO:0006281	DNA repair	128/4476	0.110362	PRMT6/HSF1	2
GO:0006641	triglyceride metabolic process	27/4476	0.114203	DGAT1	1
GO:0031333	negative regulation of protein-containing complex assembly	27/4476	0.114203	HSF1	1
GO:0060759	regulation of response to cytokine stimulus	27/4476	0.114203	SHARPIN	1
GO:1901615	organic hydroxy compound metabolic process	132/4476	0.116172	DGAT1/PLA2G4A	2
GO:0032273	positive regulation of protein polymerization	28/4476	0.118185	ARF1	1
GO:0050728	negative regulation of inflammatory response	28/4476	0.118185	SHARPIN	1
GO:0050918	positive chemotaxis	28/4476	0.118185	F7	1
GO:0050921	positive regulation of chemotaxis	28/4476	0.118185	F7	1
GO:0071356	cellular response to tumor necrosis factor	28/4476	0.118185	SHARPIN	1
GO:1903321	negative regulation of protein modification by small protein conjugation or removal	28/4476	0.118185	VPS28	1
GO:0016571	histone methylation	29/4476	0.12215	PRMT6	1
GO:0010721	negative regulation of cell development	30/4476	0.126098	TMEM98	1
GO:0035966	response to topologically incorrect protein	30/4476	0.126098	HSF1	1
GO:0046631	alpha-beta T cell activation	30/4476	0.126098	TMEM98	1
GO:0002224	toll-like receptor signaling pathway	31/4476	0.130029	LRRC24	1
GO:0034612	response to tumor necrosis factor	31/4476	0.130029	SHARPIN	1
GO:0043433	negative regulation of DNA-binding transcription factor activity	31/4476	0.130029	LRRC24	1
GO:0048585	negative regulation of response to stimulus	286/4476	0.13181	LRRC24/HSF1/SHARPIN	3
GO:0006690	icosanoid metabolic process	32/4476	0.133943	PLA2G4A	1
GO:0010212	response to ionizing radiation	32/4476	0.133943	HSF1	1
GO:0016482	cytosolic transport	33/4476	0.137841	MYO1D	1
GO:0030833	regulation of actin filament polymerization	33/4476	0.137841	ARF1	1
GO:0033559	unsaturated fatty acid metabolic process	33/4476	0.137841	PLA2G4A	1
GO:0046434	organophosphate catabolic process	33/4476	0.137841	PLA2G4A	1
GO:0006282	regulation of DNA repair	34/4476	0.141722	HSF1	1
GO:0006720	isoprenoid metabolic process	34/4476	0.141722	DGAT1	1
GO:0034754	cellular hormone metabolic process	34/4476	0.141722	DGAT1	1
GO:0043112	receptor metabolic process	34/4476	0.141722	ARF1	1
GO:0051028	mRNA transport	34/4476	0.141722	HSF1	1
GO:0051896	regulation of protein kinase B signaling	34/4476	0.141722	F7	1
GO:0009266	response to temperature stimulus	35/4476	0.145586	HSF1	1
GO:0010921	regulation of phosphatase activity	35/4476	0.145586	MYO1D	1
GO:0050684	regulation of mRNA processing	35/4476	0.145586	HSF1	1
GO:1901575	organic substance catabolic process	465/4476	0.146807	VPS28/EXOSC4/PLA2G4A/PLCB4	4
GO:0010821	regulation of mitochondrion organization	36/4476	0.149434	PRMT6	1
GO:0071248	cellular response to metal ion	36/4476	0.149434	HSF1	1
GO:0006355	regulation of transcription, DNA-templated	469/4476	0.150184	PRMT6/LRRC24/HSF1/MAF1	4
GO:1903506	regulation of nucleic acid-templated transcription	470/4476	0.151033	PRMT6/LRRC24/HSF1/MAF1	4
GO:2001141	regulation of RNA biosynthetic process	470/4476	0.151033	PRMT6/LRRC24/HSF1/MAF1	4
GO:0010629	negative regulation of gene expression	156/4476	0.15258	EXOSC4/TMEM98	2
GO:0008064	regulation of actin polymerization or depolymerization	37/4476	0.153266	ARF1	1
GO:0030832	regulation of actin filament length	37/4476	0.153266	ARF1	1
GO:0043122	regulation of I-kappaB kinase/NF-kappaB signaling	37/4476	0.153266	SHARPIN	1
GO:0044272	sulfur compound biosynthetic process	37/4476	0.153266	NDST2	1
GO:0007005	mitochondrion organization	157/4476	0.154147	PRMT6/SHARPIN	2
GO:0044087	regulation of cellular component biogenesis	158/4476	0.155717	HSF1/ARF1	2
GO:0002221	pattern recognition receptor signaling pathway	38/4476	0.157081	LRRC24	1
GO:0030041	actin filament polymerization	38/4476	0.157081	ARF1	1
GO:0043588	skin development	38/4476	0.157081	SHARPIN	1
GO:0050767	regulation of neurogenesis	38/4476	0.157081	TMEM98	1
GO:0071478	cellular response to radiation	38/4476	0.157081	HSF1	1
GO:0006364	rRNA processing	39/4476	0.160879	EXOSC4	1
GO:0016072	rRNA metabolic process	39/4476	0.160879	EXOSC4	1
GO:0002285	lymphocyte activation involved in immune response	41/4476	0.168428	TMEM98	1
GO:0006479	protein methylation	41/4476	0.168428	PRMT6	1
GO:0008213	protein alkylation	41/4476	0.168428	PRMT6	1
GO:0010001	glial cell differentiation	41/4476	0.168428	TMEM98	1
GO:0050920	regulation of chemotaxis	41/4476	0.168428	F7	1
GO:0071241	cellular response to inorganic substance	41/4476	0.168428	HSF1	1
GO:0033365	protein localization to organelle	168/4476	0.1716	MFSD1/TMEM98	2
GO:0035303	regulation of dephosphorylation	42/4476	0.172178	MYO1D	1
GO:0043491	protein kinase B signaling	42/4476	0.172178	F7	1
GO:0008610	lipid biosynthetic process	170/4476	0.174813	DGAT1/PLA2G4A	2
GO:0008544	epidermis development	43/4476	0.175912	SHARPIN	1
GO:0050657	nucleic acid transport	43/4476	0.175912	HSF1	1
GO:0050658	RNA transport	43/4476	0.175912	HSF1	1
GO:0051236	establishment of RNA localization	43/4476	0.175912	HSF1	1
GO:0007249	I-kappaB kinase/NF-kappaB signaling	44/4476	0.17963	SHARPIN	1
GO:0031348	negative regulation of defense response	44/4476	0.17963	SHARPIN	1
GO:0032271	regulation of protein polymerization	44/4476	0.17963	ARF1	1
GO:1902905	positive regulation of supramolecular fiber organization	44/4476	0.17963	ARF1	1
GO:1902533	positive regulation of intracellular signal transduction	174/4476	0.181271	SHARPIN/F7	2
GO:0016071	mRNA metabolic process	175/4476	0.182892	HSF1/EXOSC4	2
GO:0007338	single fertilization	45/4476	0.183332	SPACA3	1
GO:0006402	mRNA catabolic process	47/4476	0.190688	EXOSC4	1
GO:0006898	receptor-mediated endocytosis	47/4476	0.190688	ARF1	1
GO:0008154	actin polymerization or depolymerization	47/4476	0.190688	ARF1	1
GO:0031396	regulation of protein ubiquitination	47/4476	0.190688	VPS28	1
GO:0050821	protein stabilization	47/4476	0.190688	MFSD1	1
GO:0051495	positive regulation of cytoskeleton organization	47/4476	0.190688	ARF1	1
GO:0001775	cell activation	182/4476	0.194306	PLA2G4A/TMEM98	2
GO:0006403	RNA localization	48/4476	0.194343	HSF1	1
GO:0110053	regulation of actin filament organization	48/4476	0.194343	ARF1	1
GO:0016567	protein ubiquitination	183/4476	0.195945	VPS28/SHARPIN	2
GO:0006974	cellular response to DNA damage stimulus	184/4476	0.197587	PRMT6/HSF1	2
GO:0009566	fertilization	49/4476	0.197982	SPACA3	1
GO:0042063	gliogenesis	49/4476	0.197982	TMEM98	1
GO:0050804	modulation of chemical synaptic transmission	49/4476	0.197982	ARF1	1
GO:0051960	regulation of nervous system development	49/4476	0.197982	TMEM98	1
GO:0006302	double-strand break repair	50/4476	0.201605	HSF1	1
GO:0031334	positive regulation of protein-containing complex assembly	50/4476	0.201605	ARF1	1
GO:0044242	cellular lipid catabolic process	50/4476	0.201605	PLA2G4A	1
GO:0099177	regulation of trans-synaptic signaling	50/4476	0.201605	ARF1	1
GO:0065003	protein-containing complex assembly	350/4476	0.202235	HSF1/PSMD9/ARF1	3
GO:0007596	blood coagulation	51/4476	0.205213	PLA2G4A	1
GO:0007599	hemostasis	51/4476	0.205213	PLA2G4A	1
GO:0006629	lipid metabolic process	354/4476	0.206939	DGAT1/PLA2G4A/PLCB4	3
GO:0000209	protein polyubiquitination	52/4476	0.208805	SHARPIN	1
GO:0010038	response to metal ion	52/4476	0.208805	HSF1	1
GO:0034504	protein localization to nucleus	52/4476	0.208805	TMEM98	1
GO:0042445	hormone metabolic process	52/4476	0.208805	DGAT1	1
GO:0050817	coagulation	52/4476	0.208805	PLA2G4A	1
GO:2001020	regulation of response to DNA damage stimulus	52/4476	0.208805	HSF1	1
GO:0032101	regulation of response to external stimulus	192/4476	0.210789	SHARPIN/F7	2
GO:0050808	synapse organization	53/4476	0.212382	ARF1	1
GO:0030217	T cell differentiation	54/4476	0.215943	TMEM98	1
GO:1903311	regulation of mRNA metabolic process	54/4476	0.215943	HSF1	1
GO:0002460	adaptive immune response based on somatic recombination of immune receptors built from immunoglobulin superfamily domains	55/4476	0.21949	TMEM98	1
GO:0006401	RNA catabolic process	55/4476	0.21949	EXOSC4	1
GO:0006633	fatty acid biosynthetic process	56/4476	0.22302	PLA2G4A	1
GO:0006259	DNA metabolic process	200/4476	0.224099	PRMT6/HSF1	2
GO:0071214	cellular response to abiotic stimulus	57/4476	0.226536	HSF1	1
GO:0104004	cellular response to environmental stimulus	57/4476	0.226536	HSF1	1
GO:1903320	regulation of protein modification by small protein conjugation or removal	57/4476	0.226536	VPS28	1
GO:0032446	protein modification by small protein conjugation	203/4476	0.229114	VPS28/SHARPIN	2
GO:0006508	proteolysis	377/4476	0.234519	VPS28/F7/TMEM98	3
GO:0042254	ribosome biogenesis	60/4476	0.236993	EXOSC4	1
GO:0051258	protein polymerization	60/4476	0.236993	ARF1	1
GO:0002366	leukocyte activation involved in immune response	61/4476	0.240449	TMEM98	1
GO:0015931	nucleobase-containing compound transport	61/4476	0.240449	HSF1	1
GO:0032535	regulation of cellular component size	61/4476	0.240449	ARF1	1
GO:0033043	regulation of organelle organization	210/4476	0.240854	PRMT6/ARF1	2
GO:0002263	cell activation involved in immune response	62/4476	0.243889	TMEM98	1
GO:0032956	regulation of actin cytoskeleton organization	62/4476	0.243889	ARF1	1
GO:0050867	positive regulation of cell activation	62/4476	0.243889	PLA2G4A	1
GO:0044265	cellular macromolecule catabolic process	215/4476	0.249268	VPS28/EXOSC4	2
GO:0007346	regulation of mitotic cell cycle	64/4476	0.250727	HSF1	1
GO:0051128	regulation of cellular component organization	392/4476	0.252923	PRMT6/HSF1/ARF1	3
GO:0030098	lymphocyte differentiation	66/4476	0.257505	TMEM98	1
GO:0072330	monocarboxylic acid biosynthetic process	66/4476	0.257505	PLA2G4A	1
GO:0043933	protein-containing complex subunit organization	396/4476	0.257877	HSF1/PSMD9/ARF1	3
GO:0044092	negative regulation of molecular function	221/4476	0.259388	LRRC24/MYO1D	2
GO:0032970	regulation of actin filament-based process	68/4476	0.264225	ARF1	1
GO:0006396	RNA processing	224/4476	0.264456	HSF1/EXOSC4	2
GO:0051052	regulation of DNA metabolic process	69/4476	0.267564	HSF1	1
GO:0032102	negative regulation of response to external stimulus	70/4476	0.270887	SHARPIN	1
GO:0060284	regulation of cell development	70/4476	0.270887	TMEM98	1
GO:0031647	regulation of protein stability	71/4476	0.274197	MFSD1	1
GO:0044262	cellular carbohydrate metabolic process	71/4476	0.274197	PLA2G4A	1
GO:0045787	positive regulation of cell cycle	72/4476	0.277492	HSF1	1
GO:0010648	negative regulation of cell communication	232/4476	0.277983	LRRC24/ARF1	2
GO:0023057	negative regulation of signaling	232/4476	0.277983	LRRC24/ARF1	2
GO:0070647	protein modification by small protein conjugation or removal	233/4476	0.279675	VPS28/SHARPIN	2
GO:0007015	actin filament organization	73/4476	0.280774	ARF1	1
GO:0050727	regulation of inflammatory response	73/4476	0.280774	SHARPIN	1
GO:1902903	regulation of supramolecular fiber organization	74/4476	0.284041	ARF1	1
GO:0006790	sulfur compound metabolic process	75/4476	0.287293	NDST2	1
GO:0019221	cytokine-mediated signaling pathway	75/4476	0.287293	SHARPIN	1
GO:0034655	nucleobase-containing compound catabolic process	75/4476	0.287293	EXOSC4	1
GO:0043414	macromolecule methylation	75/4476	0.287293	PRMT6	1
GO:1903131	mononuclear cell differentiation	76/4476	0.290532	TMEM98	1
GO:0042060	wound healing	79/4476	0.300165	PLA2G4A	1
GO:0007268	chemical synaptic transmission	80/4476	0.303348	ARF1	1
GO:0051090	regulation of DNA-binding transcription factor activity	80/4476	0.303348	LRRC24	1
GO:0098916	anterograde trans-synaptic signaling	80/4476	0.303348	ARF1	1
GO:0006650	glycerophospholipid metabolic process	81/4476	0.306518	PLA2G4A	1
GO:0046700	heterocycle catabolic process	81/4476	0.306518	EXOSC4	1
GO:0099537	trans-synaptic signaling	81/4476	0.306518	ARF1	1
GO:0035556	intracellular signal transduction	436/4476	0.308221	HSF1/SHARPIN/F7	3
GO:0010035	response to inorganic substance	82/4476	0.309674	HSF1	1
GO:0060627	regulation of vesicle-mediated transport	82/4476	0.309674	ARF1	1
GO:0009967	positive regulation of signal transduction	251/4476	0.310112	SHARPIN/F7	2
GO:0009057	macromolecule catabolic process	252/4476	0.3118	VPS28/EXOSC4	2
GO:0080134	regulation of response to stress	252/4476	0.3118	HSF1/SHARPIN	2
GO:0044248	cellular catabolic process	439/4476	0.31204	VPS28/EXOSC4/PLA2G4A	3
GO:0007169	transmembrane receptor protein tyrosine kinase signaling pathway	83/4476	0.312816	F7	1
GO:0016570	histone modification	83/4476	0.312816	PRMT6	1
GO:0044270	cellular nitrogen compound catabolic process	83/4476	0.312816	EXOSC4	1
GO:0090305	nucleic acid phosphodiester bond hydrolysis	83/4476	0.312816	EXOSC4	1
GO:0022411	cellular component disassembly	84/4476	0.315944	SHARPIN	1
GO:0002250	adaptive immune response	85/4476	0.319059	TMEM98	1
GO:0016569	covalent chromatin modification	85/4476	0.319059	PRMT6	1
GO:0034470	ncRNA processing	86/4476	0.322161	EXOSC4	1
GO:0045861	negative regulation of proteolysis	87/4476	0.325249	TMEM98	1
GO:0099536	synaptic signaling	87/4476	0.325249	ARF1	1
GO:0044255	cellular lipid metabolic process	260/4476	0.325285	DGAT1/PLA2G4A	2
GO:0050878	regulation of body fluid levels	90/4476	0.334433	PLA2G4A	1
GO:0019439	aromatic compound catabolic process	91/4476	0.337468	EXOSC4	1
GO:0032103	positive regulation of response to external stimulus	91/4476	0.337468	F7	1
GO:0042110	T cell activation	91/4476	0.337468	TMEM98	1
GO:0044089	positive regulation of cellular component biogenesis	91/4476	0.337468	ARF1	1
GO:0010647	positive regulation of cell communication	270/4476	0.342075	SHARPIN/F7	2
GO:0032259	methylation	93/4476	0.343499	PRMT6	1
GO:0023056	positive regulation of signaling	272/4476	0.345422	SHARPIN/F7	2
GO:0009611	response to wounding	95/4476	0.349477	PLA2G4A	1
GO:0051493	regulation of cytoskeleton organization	95/4476	0.349477	ARF1	1
GO:0090066	regulation of anatomical structure size	96/4476	0.352447	ARF1	1
GO:1901361	organic cyclic compound catabolic process	96/4476	0.352447	EXOSC4	1
GO:0034330	cell junction organization	97/4476	0.355404	ARF1	1
GO:0045596	negative regulation of cell differentiation	97/4476	0.355404	TMEM98	1
GO:0046394	carboxylic acid biosynthetic process	97/4476	0.355404	PLA2G4A	1
GO:1903827	regulation of cellular protein localization	97/4476	0.355404	TMEM98	1
GO:0006644	phospholipid metabolic process	98/4476	0.358348	PLA2G4A	1
GO:0051346	negative regulation of hydrolase activity	98/4476	0.358348	MYO1D	1
GO:1901565	organonitrogen compound catabolic process	282/4476	0.362093	VPS28/PLA2G4A	2
GO:0000122	negative regulation of transcription by RNA polymerase II	100/4476	0.364198	HSF1	1
GO:0002521	leukocyte differentiation	100/4476	0.364198	TMEM98	1
GO:0006897	endocytosis	100/4476	0.364198	ARF1	1
GO:0010817	regulation of hormone levels	100/4476	0.364198	DGAT1	1
GO:0016053	organic acid biosynthetic process	100/4476	0.364198	PLA2G4A	1
GO:0050865	regulation of cell activation	100/4476	0.364198	PLA2G4A	1
GO:0009314	response to radiation	101/4476	0.367103	HSF1	1
GO:0040017	positive regulation of locomotion	102/4476	0.369997	F7	1
GO:0044057	regulation of system process	102/4476	0.369997	TMEM98	1
GO:0006631	fatty acid metabolic process	103/4476	0.372877	PLA2G4A	1
GO:1902531	regulation of intracellular signal transduction	290/4476	0.375341	SHARPIN/F7	2
GO:0006935	chemotaxis	105/4476	0.378601	F7	1
GO:0010563	negative regulation of phosphorus metabolic process	105/4476	0.378601	MYO1D	1
GO:0022613	ribonucleoprotein complex biogenesis	105/4476	0.378601	EXOSC4	1
GO:0045936	negative regulation of phosphate metabolic process	105/4476	0.378601	MYO1D	1
GO:0032268	regulation of cellular protein metabolic process	492/4476	0.379822	PRMT6/VPS28/TMEM98	3
GO:0016311	dephosphorylation	106/4476	0.381444	MYO1D	1
GO:0042330	taxis	106/4476	0.381444	F7	1
GO:0010638	positive regulation of organelle organization	107/4476	0.384275	ARF1	1
GO:0009966	regulation of signal transduction	496/4476	0.384932	LRRC24/SHARPIN/F7	3
GO:0031399	regulation of protein modification process	298/4476	0.388499	PRMT6/VPS28	2
GO:0006511	ubiquitin-dependent protein catabolic process	109/4476	0.3899	VPS28	1
GO:0034660	ncRNA metabolic process	109/4476	0.3899	EXOSC4	1
GO:0019941	modification-dependent protein catabolic process	110/4476	0.392694	VPS28	1
GO:0030855	epithelial cell differentiation	110/4476	0.392694	SHARPIN	1
GO:0043632	modification-dependent macromolecule catabolic process	110/4476	0.392694	VPS28	1
GO:0016192	vesicle-mediated transport	302/4476	0.395041	ARF1/MYO1D	2
GO:0006366	transcription by RNA polymerase II	307/4476	0.403182	HSF1/POLR2K	2
GO:0007417	central nervous system development	115/4476	0.406484	TMEM98	1
GO:0031347	regulation of defense response	117/4476	0.411916	SHARPIN	1
GO:0046649	lymphocyte activation	120/4476	0.419975	TMEM98	1
GO:0080135	regulation of cellular response to stress	120/4476	0.419975	HSF1	1
GO:0034613	cellular protein localization	320/4476	0.42414	MFSD1/TMEM98	2
GO:0070727	cellular macromolecule localization	322/4476	0.427336	MFSD1/TMEM98	2
GO:1901699	cellular response to nitrogen compound	124/4476	0.430558	HSF1	1
GO:0030036	actin cytoskeleton organization	125/4476	0.433175	ARF1	1
GO:0006397	mRNA processing	133/4476	0.453703	HSF1	1
GO:0006325	chromatin organization	135/4476	0.458724	PRMT6	1
GO:0051093	negative regulation of developmental process	136/4476	0.461217	TMEM98	1
GO:0030029	actin filament-based process	138/4476	0.466172	ARF1	1
GO:0051603	proteolysis involved in cellular protein catabolic process	138/4476	0.466172	VPS28	1
GO:1901137	carbohydrate derivative biosynthetic process	138/4476	0.466172	NDST2	1
GO:0000165	MAPK cascade	140/4476	0.471084	HSF1	1
GO:0071345	cellular response to cytokine stimulus	140/4476	0.471084	SHARPIN	1
GO:0007167	enzyme linked receptor protein signaling pathway	141/4476	0.473523	F7	1
GO:0060341	regulation of cellular localization	145/4476	0.483176	TMEM98	1
GO:0097435	supramolecular fiber organization	147/4476	0.487938	ARF1	1
GO:0000278	mitotic cell cycle	148/4476	0.490304	HSF1	1
GO:0008284	positive regulation of cell population proliferation	149/4476	0.492659	HSF1	1
GO:0032880	regulation of protein localization	151/4476	0.497339	TMEM98	1
GO:0044257	cellular protein catabolic process	152/4476	0.499664	VPS28	1
GO:0045321	leukocyte activation	152/4476	0.499664	TMEM98	1
GO:0030162	regulation of proteolysis	153/4476	0.501978	TMEM98	1
GO:0034097	response to cytokine	156/4476	0.50886	SHARPIN	1
GO:0005975	carbohydrate metabolic process	157/4476	0.511133	PLA2G4A	1
GO:0032787	monocarboxylic acid metabolic process	157/4476	0.511133	PLA2G4A	1
GO:0030097	hemopoiesis	159/4476	0.515651	TMEM98	1
GO:0006954	inflammatory response	161/4476	0.520129	SHARPIN	1
GO:0048584	positive regulation of response to stimulus	384/4476	0.52202	SHARPIN/F7	2
GO:0033554	cellular response to stress	390/4476	0.530682	PRMT6/HSF1	2
GO:0048534	hematopoietic or lymphoid organ development	167/4476	0.533328	TMEM98	1
GO:0043086	negative regulation of catalytic activity	169/4476	0.537651	MYO1D	1
GO:0045944	positive regulation of transcription by RNA polymerase II	169/4476	0.537651	HSF1	1
GO:0050877	nervous system process	169/4476	0.537651	TMEM98	1
GO:0051241	negative regulation of multicellular organismal process	170/4476	0.539798	TMEM98	1
GO:0071310	cellular response to organic substance	402/4476	0.547718	HSF1/SHARPIN	2
GO:0002520	immune system development	174/4476	0.548291	TMEM98	1
GO:0044283	small molecule biosynthetic process	175/4476	0.550391	PLA2G4A	1
GO:0060429	epithelium development	183/4476	0.56686	SHARPIN	1
GO:0040012	regulation of locomotion	184/4476	0.568878	F7	1
GO:1901698	response to nitrogen compound	184/4476	0.568878	HSF1	1
GO:0019953	sexual reproduction	185/4476	0.570887	SPACA3	1
GO:0030163	protein catabolic process	185/4476	0.570887	VPS28	1
GO:0002252	immune effector process	186/4476	0.572887	TMEM98	1
GO:0051130	positive regulation of cellular component organization	186/4476	0.572887	ARF1	1
GO:0051726	regulation of cell cycle	187/4476	0.574878	HSF1	1
GO:0007166	cell surface receptor signaling pathway	429/4476	0.584607	SHARPIN/F7	2
GO:0048699	generation of neurons	195/4476	0.590494	TMEM98	1
GO:0044703	multi-organism reproductive process	209/4476	0.616517	SPACA3	1
GO:0071705	nitrogen compound transport	462/4476	0.626901	HSF1/MYO1D	2
GO:0009628	response to abiotic stimulus	216/4476	0.628933	HSF1	1
GO:0009968	negative regulation of signal transduction	216/4476	0.628933	LRRC24	1
GO:0051704	multi-organism process	216/4476	0.628933	SPACA3	1
GO:0120036	plasma membrane bounded cell projection organization	217/4476	0.630675	ARF1	1
GO:0007267	cell-cell signaling	218/4476	0.632409	ARF1	1
GO:0022008	neurogenesis	222/4476	0.639269	TMEM98	1
GO:0051276	chromosome organization	222/4476	0.639269	PRMT6	1
GO:2000026	regulation of multicellular organismal development	224/4476	0.642654	TMEM98	1
GO:0030030	cell projection organization	228/4476	0.649332	ARF1	1
GO:0032879	regulation of localization	487/4476	0.656862	ARF1/TMEM98	2
GO:0019637	organophosphate metabolic process	240/4476	0.668663	PLA2G4A	1
GO:0045595	regulation of cell differentiation	240/4476	0.668663	TMEM98	1
GO:0018193	peptidyl-amino acid modification	243/4476	0.673335	PRMT6	1
GO:1901135	carbohydrate derivative metabolic process	244/4476	0.674879	NDST2	1
GO:0051336	regulation of hydrolase activity	250/4476	0.683995	MYO1D	1
GO:0007010	cytoskeleton organization	251/4476	0.68549	ARF1	1
GO:0045893	positive regulation of transcription, DNA-templated	257/4476	0.694323	HSF1	1
GO:1902680	positive regulation of RNA biosynthetic process	257/4476	0.694323	HSF1	1
GO:1903508	positive regulation of nucleic acid-templated transcription	257/4476	0.694323	HSF1	1
GO:0019752	carboxylic acid metabolic process	260/4476	0.698651	PLA2G4A	1
GO:0043436	oxoacid metabolic process	261/4476	0.70008	PLA2G4A	1
GO:0042127	regulation of cell population proliferation	263/4476	0.70292	HSF1	1
GO:0006082	organic acid metabolic process	268/4476	0.709908	PLA2G4A	1
GO:0046907	intracellular transport	268/4476	0.709908	MYO1D	1
GO:0006357	regulation of transcription by RNA polymerase II	275/4476	0.71943	HSF1	1
GO:0051254	positive regulation of RNA metabolic process	277/4476	0.722095	HSF1	1
GO:0000003	reproduction	284/4476	0.731236	SPACA3	1
GO:0022414	reproductive process	284/4476	0.731236	SPACA3	1
GO:0006955	immune response	293/4476	0.742569	TMEM98	1
GO:0019220	regulation of phosphate metabolic process	295/4476	0.745025	MYO1D	1
GO:0051174	regulation of phosphorus metabolic process	295/4476	0.745025	MYO1D	1
GO:0051049	regulation of transport	307/4476	0.759301	ARF1	1
GO:0010557	positive regulation of macromolecule biosynthetic process	310/4476	0.762749	HSF1	1
GO:0040011	locomotion	314/4476	0.767274	F7	1
GO:0045935	positive regulation of nucleobase-containing compound metabolic process	314/4476	0.767274	HSF1	1
GO:0048468	cell development	315/4476	0.768392	TMEM98	1
GO:0007399	nervous system development	321/4476	0.774996	TMEM98	1
GO:0003008	system process	326/4476	0.780362	TMEM98	1
GO:0008283	cell population proliferation	328/4476	0.782474	HSF1	1
GO:0031328	positive regulation of cellular biosynthetic process	328/4476	0.782474	HSF1	1
GO:0009888	tissue development	330/4476	0.784567	SHARPIN	1
GO:0009891	positive regulation of biosynthetic process	337/4476	0.791742	HSF1	1
GO:0055085	transmembrane transport	339/4476	0.79375	MFSD1	1
GO:0006952	defense response	340/4476	0.794747	SHARPIN	1
GO:0015031	protein transport	362/4476	0.815559	MYO1D	1
GO:0007049	cell cycle	368/4476	0.820877	HSF1	1
GO:0015833	peptide transport	372/4476	0.824341	MYO1D	1
GO:0051649	establishment of localization in cell	376/4476	0.827742	MYO1D	1
GO:0042886	amide transport	380/4476	0.83108	MYO1D	1
GO:0045184	establishment of protein localization	383/4476	0.833543	MYO1D	1
GO:0050793	regulation of developmental process	408/4476	0.852781	TMEM98	1
GO:0006915	apoptotic process	409/4476	0.853505	SHARPIN	1
GO:0012501	programmed cell death	422/4476	0.862612	SHARPIN	1
GO:0008219	cell death	446/4476	0.87803	SHARPIN	1
GO:0051239	regulation of multicellular organismal process	468/4476	0.890707	TMEM98	1
